# Supplementary material for: The exonic SNP rs11676272-C risk allele mediates diet-induced obesity and reduces enhancer activation
Source: EMBO Rep. 2026 Apr 6;27(9):2462–90. doi: 10.1038/s44319-026-00758-9 (PMC13172560; doi:10.1038/s44319-026-00758-9)
Supplement: Supplementary file 1 — Table EV1 [file 44319_2026_758_MOESM1_ESM.xlsx]

## Sheet: rs11676272-brian-CHIP_Seq
rs11676272 ChIP related data from the brain
Assay_type	biosample	species_build	species_liftover	ENCODE_file_ID	figure(s)
H3K4me1 ChIP-seq	midbrain	mm10	hg38	ENCFF157CTM	human-mouse
H3K4me1 ChIP-seq	midbrain	mm10	hg38	ENCFF851RLS	human-mouse
H3K4me1 ChIP-seq	neural tube	mm10	hg38	ENCFF330FZF	human-mouse
H3K27ac ChIP-seq	forebrain	mm10	hg38	ENCFF742OGR	human-mouse
H3K27ac ChIP-seq	midbrain	mm10	hg38	ENCFF354LCZ	human-mouse
H3K27ac ChIP-seq	layer of hippocampus	mm10	hg38	ENCFF713EIC	human-mouse
H3K4me3 ChIP-seq	midbrain	mm10	hg38	ENCFF743OYT	human-mouse
H3K4me3 ChIP-seq	forebrain	mm10	hg38	ENCFF260YHT	human-mouse
H3K4me3 ChIP-seq	forebrain	mm10	hg38	ENCFF632XLN	human-mouse
H3K4me1 ChIP-seq	brain	hg38	hg38	ENCFF584OMG	human-mouse
H3K4me1 ChIP-seq	temporal lobe	hg38	hg38	ENCFF758LAA	human-mouse
H3K4me1 ChIP-seq	cingulate gyrus	hg38	hg38	ENCFF251EUG	human-mouse
H3K27ac ChIP-seq	caudate nucleus	hg38	hg38	ENCFF999QTF	human-mouse
H3K27ac ChIP-seq	dorsolateral prefrontal cortex	hg38	hg38	ENCFF140CGV	human-mouse
H3K27ac ChIP-seq	layer of hippocampus	hg38	hg38	ENCFF403XAR	human-mouse
H3K4me3 ChIP-seq	dorsolateral prefrontal cortex	hg38	hg38	ENCFF637IEN	human-mouse
H3K4me3 ChIP-seq	brain	hg38	hg38	ENCFF126OVP	human-mouse
H3K4me3 ChIP-seq	dorsolateral prefrontal cortex	hg38	hg38	ENCFF513LTJ	human-mouse
H3K4me1 ChIP-seq	LCL	hg38	hg38	PRJNA563344	human-chimp
H3K4me1 ChIP-seq	CNCCs derived from iPSCs/ESCs	hg38	hg38	PRJNA289483	human-chimp
H3K4me1 ChIP-seq	LCL	panTro5	hg38	PRJNA563344	human-chimp
H3K4me1 ChIP-seq	CNCCs derived from iPSCs/ESCs	panTro5	hg38	PRJNA289483	human-chimp
H3K4me1 ChIP-seq	CNCCs derived from iPSCs/ESCs	panTro5	hg38	PRJNA289483	human-chimp
H3K27ac ChIP-seq	LCL	hg38	hg38	PRJNA563344	human-chimp
H3K27ac ChIP-seq	CNCCs derived from iPSCs/ESCs	hg38	hg38	PRJNA289483	human-chimp
H3K27ac ChIP-seq	LCL	panTro5	hg38	PRJNA563344	human-chimp
H3K27ac ChIP-seq	CNCCs derived from iPSCs/ESCs	panTro5	hg38	PRJNA289483	human-chimp
H3K27ac ChIP-seq	CNCCs derived from iPSCs/ESCs	panTro5	hg38	PRJNA289483	human-chimp
H3K4me3 ChIP-seq	LCL	hg38	hg38	PRJNA563344	human-chimp
H3K4me3 ChIP-seq	CNCCs derived from iPSCs/ESCs	hg38	hg38	PRJNA289483	human-chimp
H3K4me3 ChIP-seq	LCL	panTro5	hg38	PRJNA563344	human-chimp
H3K4me3 ChIP-seq	CNCCs derived from iPSCs/ESCs	panTro5	hg38	PRJNA289483	human-chimp
H3K4me3 ChIP-seq	CNCCs derived from iPSCs/ESCs	panTro5	hg38	PRJNA289483	human-chimp

## Sheet: rs11676272-Adipocyte-CHIP_Seq
rs11676272 ChIP related data from the adipocyte
File accession	File format	File assembly	Biosample organism	Project	Experiment accession
H3K4me3 ChIP-seq	Adipocyte	hg38	Homo sapiens	Roadmap	ENCBS218JBL
H3K4me3 ChIP-seq	subcutaneous abdominal adipose tissue	hg38	Homo sapiens	Roadmap	ENCBS031YPO
H3K4me3 ChIP-seq	subcutaneous abdominal adipose tissue	hg38	Homo sapiens	Roadmap	ENCBS183BZR
H3K4me3 ChIP-seq	subcutaneous abdominal adipose tissue	hg38	Homo sapiens	Roadmap	ENCBS258TFR
H3K4me3 ChIP-seq	subcutaneous abdominal adipose tissue	hg38	Homo sapiens	Roadmap	ENCBS635CVM
H3K4me3 ChIP-seq	subcutaneous abdominal adipose tissue	hg38	Homo sapiens	Roadmap	ENCBS726IHU
H3K4me1 ChIP-seq	Adipocyte	hg38	Homo sapiens	Roadmap	ENCBS218JBL
H3K4me1 ChIP-seq	subcutaneous abdominal adipose tissue	hg38	Homo sapiens	Roadmap	ENCBS031YPO
H3K4me1 ChIP-seq	subcutaneous abdominal adipose tissue	hg38	Homo sapiens	Roadmap	ENCBS183BZR
H3K4me1 ChIP-seq	subcutaneous abdominal adipose tissue	hg38	Homo sapiens	Roadmap	ENCBS258TFR
H3K4me1 ChIP-seq	subcutaneous abdominal adipose tissue	hg38	Homo sapiens	Roadmap	ENCBS635CVM
H3K4me1 ChIP-seq	subcutaneous abdominal adipose tissue	hg38	Homo sapiens	Roadmap	ENCBS726IHU
H3K27ac ChIP-seq	adipose tissue	hg38	Homo sapiens	ENCODE	ENCFF080SAC
H3K27ac ChIP-seq	subcutaneous abdominal adipose tissue	hg38	Homo sapiens	ENCODE	ENCFF824VRM
