# Supplementary material for: The exonic SNP rs11676272-C risk allele mediates diet-induced obesity and reduces enhancer activation
Source: EMBO Rep. 2026 Apr 6;27(9):2462–90. doi: 10.1038/s44319-026-00758-9 (PMC13172560; doi:10.1038/s44319-026-00758-9)
Supplement: Supplementary file 2 — Table EV2 [file 44319_2026_758_MOESM2_ESM.xlsx]

## Sheet: Sheet1
The primers used in this paper
Fluorescein Report
Name	Sequences
pGL4.7-ADCY3 pro-rs11676272-T-F	acgagctcgctagccATTCTGAACCTGTTCAGAAGGTC
pGL4.7- ADCY3 pro-rs11676272-T-R	gcctgcaggtcgactTGAAGGACTAAGGGGTCAGG
pGL4.7- ADCY3 pro-rs11676272-C-F	ACAAGCTGGCTcCCCTCGCCGTGGCTGGAATT
pGL4.7- ADCY3 pro-rs11676272-C-R	GAGGGgAGCCAGCTTGTCGCTGGAGAAGACCA
HA-E2F3 CDS-F	tacgctctcgagggtggatccATGCCCTTACAGCAGCAGGC
HA-E2F3 CDS-R	agttaacgaattcccggatccTCAACTACACATGAAGTCTTCCACC
HA-E2F6 CDS-F	tacgctctcgagggtggatccATGAGTCAGCAGCGGCCG
HA-E2F6 CDS-R	agttaacgaattcccggatccTCAGTTGCTTACTTCAAGCAATTCT
HA-KLF5 CDS-F	tacgctctcgagggtggatccATGGCTACAAGGGTGCTGAGC
HA-KLF5 CDS-R	agttaacgaattcccggatccTCAGTTCTGGTGCCTCTTCATATG
HA-SP1 CDS-F	tacgctctcgagggtggatccATGAGCGACCAAGATCACTCCA
HA-SP1 CDS-R	agttaacgaattcccggatccTCAGAAGCCATTGCCACTGAT
pGL4.7-CMV pro-F	ctggcctaactggccggtaccGACATTGATTATTGACTAGTTATTAATAGTAATCA
pGL4.7-CMV pro-R	aggctagcgagctcaggtaccAGCTCTGCTTATATAGACCTCCCAC
pGL4.7-CMV pro-rs11676272-1F	ctggcctaactggccggtaccGACATTGATTATTGACTAGTTATTAATAGTAATCA
pGL4.7-CMV pro-rs11676272-1R	gtcAGGAGAAGACAAAGAAGACCTGCC
pGL4.7-CMV pro-rs11676272-2F	cttctttgtcttctcctGACATTGATTATTGACTAGTTATTAATAGTAATCA
pGL4.7-CMV pro-rs11676272-2R	aggctagcgagctcaggtaccAGCTCTGCTTATATAGACCTCCCAC
pGL4.7-CMV pro-Mouse-1F	ctggcctaactggccggtaccGACATTGATTATTGACTAGTTATTAATAGTAATCA
pGL4.7-CMV pro-Mouse-1R	gtcAGACCACAGAGATGATCACGATGG
pGL4.7-CMV pro-Mouse-2F	aagcagagctACTCAGCTGAATACTCGGTCAGC
pGL4.7-CMV pro-Mouse-2R	gatcatctctgtggtctGACATTGATTATTGACTAGTTATTAATAGTAATCA
Indel primers
Name	Sequences
rs11676272 indel-F	CTTCTCCGAGCCCGAATACTC
rs11676272 indel-R	AGGAGAAGACAAAGAAGACCTGC
sgRNA primers
Name	Sequences
sgRNA-1 top	CACCGTGGCTTCCCTCGCCGTGGC
sgRNA-1 bottom	AAACGCCACGGCGAGGGAAGCCAC
sgRNA-2 top	CACCGCCAATTCCAGCCACGGCGA
sgRNA-2 bottom	AAACTCGCCGTGGCTGGAATTGGC
sgRNA-3 bottom	CACCGAAGCTGGCTTCCCTCGCCG
sgRNA-3 bottom	AAACCGGCGAGGGAAGCCAGCTTC
sgRNA-4 top	CACCGCCCTCGCCGTGGCTGGAAT
sgRNA-4 bottom	AAACATTCCAGCCACGGCGAGGGC
sgRNA-5 top	CACCGAGGGAAGCCAGCTTGTCGC
sgRNA-5 bottom	AAACGCGACAAGCTGGCTTCCCTC
CRISPRa-hADCY3 promoter-1 top	CACCGCCGGAACGCCGCCGAGA
CRISPRa-hADCY3 promoter-1 bottom	AAACTCTCGGCGGCGCGCGTTCCGGC
CRISPRa-hADCY3 promoter-2 top	CACCGAGCGCGATCTCCCGCCGTC
CRISPRa-hADCY3 promoter-2 bottom	AAACGACGGCGGGAGATCGCGCTC
HDR oligo
Name	Sequences
rs11676272-HDR	CCTCTTTGACTGCTACGTGGTGGTCATGTGTGCTGTGGTCTTCTCCAGCGACAAGCTGGCTCCCCTCGCCGTGGCTGGAATTGGACTGGTGTTGGACATCATCCTCTTCGTGCTCTGCA
U6 sgRNA scaffold
Name	Sequences
U6-F	gagggcctatttcccatgattcc
sgRNA scaffold-R	cgctaaaaacggactagccttat
Human-rs11676272 off target detection
Name	Sequences
rs11676272-off target-1F	GACCATGCAGGAGAGCCTTT
rs11676272-off target-1R	GCCCACTTCAGTCCTTACCC
rs11676272-off target-2F	TCCCCTCCTCCATGCCATAA
rs11676272-off target-2R	GGCGCGAGAATTGATGTCAC
rs11676272-off target-3F	AGCAAGAAAAGCGCCACATG
rs11676272-off target-3R	ATCTCTTGCCTCCTTCCCCT
rs11676272-off target-4F	GAGGGCATGAGGTCTGTCTG
rs11676272-off target-4R	AGAGATGTGGACCCTCCCTC
rs11676272-off target-5F	GAAGAGTGAAGGTGGGGCTG
rs11676272-off target-5R	GCTTTTCCAGCCTCCTCCAT
rs11676272-off target-6F	CTCCCCTCCTCACCCTGA
rs11676272-off target-6R	CAGGGGCAGCCTTTAGGATC
rs11676272-off target-7F	AGAGCCAGTGACATTTGCCA
rs11676272-off target-7R	GCAGAGACACCACCTACACC
Mouse-rs11676272(Mut-hADCY3) off target detection
Name	Sequences
Mut-hADCY3-off target-1F	ACTCCAGATCAGTCCTGCTATTG
Mut-hADCY3-off target-1R	GTCCTTAGACCACACTGTTGGG
Mut-hADCY3-off target-2F	GGTGGTCCCTTCTCTGAAATTCT
Mut-hADCY3-off target-2R	AACCAGACTCTACTTTTGGCCTT
Mut-hADCY3-off target-3F	ATGTCAGTGGCGTAAGGGATAAG
Mut-hADCY3-off target-3R	GCCATTTTGCCTGTGTTCTACAT
Mut-hADCY3-off target-4F	TTATTTTCACCCAGCACCAACAC
Mut-hADCY3-off target-4R	TAGCATCTCCTACTATGGCCTGA
Mut-hADCY3-off target-5F	GTCAGTTTGCCGTCATAACTTCC
Mut-hADCY3-off target-5R	GAAGTGGGATCAGGAGCTCTATG
Mut-hADCY3-off target-6F	TCCCACAGAAATCCAAAGGATGT
Mut-hADCY3-off target-6R	GGTTATGACTGTGTACATGCTGC
Mut-hADCY3-off target-7F	TTACCTTATTCTCAGTCACCGCC
Mut-hADCY3-off target-7R	GAAAAAGACTGGCAGTTTCAGGG
qPCR primers
Name	Sequences
GAPDH-F (human)	GCAGTGGCAAAGTGGAGATTGTTGC
GAPDH-R (human)	GCAGTGGCAAAGTGGAGATTGTTGC
E2F3-F (human)	TTTGGCAAGTACCCAAGGGC
E2F3-R (human)	GGAGGCCAGAGGAGAAAGGTT
ADCY3-F (human)	CGCACAGTTCTAGCTGATCAGT
ADCY3-R (human)	CTGAGGGCCTCTTCTTGTCTG
ChIP-qPCR
Name	Sequences
ChIP-E2F3-272-F	GTCATGTGTGCTGTGGTCTTCTC
ChIP-E2F3-272-R	ATGATGTCCAACACCAGTCCAAT
EMSA probes
Name	Sequences
rs11676272-T	TGGCTTCCCTCGCCGTGGCT
rs11676272-C	TGGCTCCCCTCGCCGTGGCT
