# Supplementary material for: The exonic SNP rs11676272-C risk allele mediates diet-induced obesity and reduces enhancer activation
Source: EMBO Rep. 2026 Apr 6;27(9):2462–90. doi: 10.1038/s44319-026-00758-9 (PMC13172560; doi:10.1038/s44319-026-00758-9)
Supplement: Supplementary file 4 — Dataset EV1 [file 44319_2026_758_MOESM4_ESM.xlsx]

## Sheet: BMI_chr2_ADCY3
chr2_BMI_ADCY3
	CHR	POS	SNP	Tested_Allele	Other_Allele	Freq_Tested_Allele	BETA	SE	P	N	INFO
1	2	25141538	rs11676272:A:G	A	G	0.5095	-0.0328	0.0016	5.015e-88	752212	1
2	2	25136866	rs10203386:T:A	A	T	0.4506	0.0318	0.0017	1.432e-78	718474	0.99609
3	2	25128719	rs6721750:A:G	A	G	0.5464	-0.0316	0.0017	2.436e-78	717214	0.99914
4	2	25126230	rs6712981:A:G	A	G	0.5463	-0.0315	0.0017	2.623e-78	718499	0.999498
5	2	25128351	rs6706316:C:G	C	G	0.5464	-0.0315	0.0017	2.832e-78	718499	0.999788
6	2	25109302	rs6545790:A:G	A	G	0.5507	-0.0315	0.0017	5.013e-78	718601	0.996575
7	2	25123463	rs3903070:C:G	C	G	0.5478	-0.0314	0.0017	7.226e-78	718560	0.99903
8	2	25126715	rs6545809:C:T	T	C	0.4539	0.0314	0.0017	9.444e-78	718499	0.999387
9	2	25099357	rs6545776:A:C	A	C	0.5489	-0.0315	0.0017	1.023e-77	718597	0.995359
10	2	25130542	rs10198275:A:C	A	C	0.5449	-0.0314	0.0017	1.496e-77	717928	0.999767
11	2	25131986	rs11900505:A:C	A	C	0.5464	-0.0314	0.0017	1.836e-77	718436	0.9998
12	2	25128730	rs6724772:T:C	T	C	0.5465	-0.0314	0.0017	1.995e-77	718499	0.999155
13	2	25131316	rs6545814:A:G	A	G	0.5449	-0.0313	0.0017	2.205e-77	717927	1
14	2	25122840	rs4077678:C:G	C	G	0.5473	-0.0313	0.0017	2.563e-77	718561	0.998955
15	2	25126328	rs6726199:G:C	C	G	0.454	0.0313	0.0017	2.585e-77	718499	0.999275
16	2	25121125	rs6756609:C:A	A	C	0.4518	0.0313	0.0017	3.028e-77	718561	0.998714
17	2	25118885	rs6545800:C:T	T	C	0.4515	0.0313	0.0017	3.547e-77	718508	0.999092
18	2	25120851	rs6713978:T:C	T	C	0.5481	-0.0313	0.0017	3.589e-77	718561	0.999014
19	2	25132192	rs6722587:C:A	A	C	0.4531	0.0313	0.0017	3.648e-77	718494	0.999646
20	2	25120086	rs6752483:C:T	T	C	0.4515	0.0313	0.0017	4.719e-77	718638	0.998772
21	2	25130462	rs10200566:T:G	T	G	0.5447	-0.0314	0.0017	5.954e-77	717820	0.99705
22	2	25130907	rs6733224:T:C	T	C	0.5431	-0.0313	0.0017	1.511e-76	717801	0.999799
23	2	25138040	rs6737082:A:C	A	C	0.5074	-0.0313	0.0017	1.723e-76	717571	0.993476
24	2	25120713	rs6723803:G:C	C	G	0.4514	0.0311	0.0017	2.957e-76	718561	0.998063
25	2	25096692	rs11892869:A:T	A	T	0.5483	-0.0311	0.0017	4.341e-76	718596	0.996752
26	2	25100328	rs2384058:A:G	A	G	0.5482	-0.0311	0.0017	6.472e-76	718600	0.995338
27	2	25097644	rs13407913:A:G	A	G	0.5484	-0.031	0.0017	6.957e-76	718575	0.996732
28	2	25103108	rs2033654:C:A	A	C	0.4501	0.031	0.0017	7.988e-76	718581	0.995753
29	2	25096952	rs7567997:T:C	T	C	0.5483	-0.031	0.0017	1.595e-75	718536	0.996708
30	2	25103446	rs2033653:T:C	T	C	0.5498	-0.031	0.0017	1.765e-75	718597	0.99578
31	2	25097939	rs13410999:T:C	T	C	0.5484	-0.0309	0.0017	2.163e-75	718596	0.996721
32	2	25100902	rs2033656:C:G	C	G	0.5486	-0.0309	0.0017	2.708e-75	718600	0.995328
33	2	25097072	rs7580081:G:C	C	G	0.4521	0.0309	0.0017	3.511e-75	718596	0.996678
34	2	25100338	rs2384059:C:T	T	C	0.4513	0.0309	0.0017	4.312e-75	718600	0.99529
35	2	25110962	rs6749170:A:G	A	G	0.5448	-0.0309	0.0017	5.008e-75	718598	0.994089
36	2	25107759	rs11686663:C:T	T	C	0.4284	0.0309	0.0017	1.779e-73	718569	0.996208
37	2	25082273	rs916485:T:C	T	C	0.549	-0.0306	0.0017	4.297e-73	718633	0.995871
38	2	25101092	rs2033655:G:A	A	G	0.4301	0.0307	0.0017	1.054e-72	715480	0.995348
39	2	25086827	rs1529897:T:G	T	G	0.5704	-0.0307	0.0017	1.059e-72	718565	1
40	2	25108197	rs1865689:T:C	T	C	0.5716	-0.0307	0.0017	1.405e-72	718379	0.996232
41	2	25135620	rs2384061:G:A	A	G	0.4291	0.0307	0.0017	3.398e-72	717703	0.995807
42	2	25103967	rs7591460:A:C	A	C	0.5706	-0.0306	0.0017	5.417e-72	718571	0.995707
43	2	25100738	rs10865315:C:A	A	C	0.4306	0.0303	0.0017	1.116e-70	718571	0.995355
44	2	25079770	rs11675457:C:T	T	C	0.43	0.0301	0.0017	4.126e-70	718575	0.997342
45	2	25082414	rs1541984:G:A	A	G	0.4297	0.0301	0.0017	7.988e-70	718579	0.997973
46	2	25082926	rs11687089:T:C	T	C	0.5759	-0.0298	0.0017	1.357e-68	718643	0.996012
47	2	25075281	rs7608976:G:A	A	G	0.4293	0.0287	0.0017	1.285e-63	718096	0.991144
48	2	25076126	rs13387729:A:G	A	G	0.571	-0.0286	0.0017	1.745e-63	718505	0.993424
49	2	25075675	rs7597332:A:G	A	G	0.5715	-0.0288	0.0017	1.332e-62	717182	0.992243
50	2	25083310	rs7576788:T:C	T	C	0.5515	-0.0282	0.0017	1.597e-61	718004	1
51	2	25124358	rs6545807:C:T	T	C	0.3542	0.0228	0.0018	1.026e-38	718564	0.999724
52	2	25122942	rs4077680:A:G	A	G	0.6458	-0.0228	0.0018	1.205e-38	718564	0.999485
53	2	25116456	rs6736711:C:T	T	C	0.3543	0.0227	0.0018	1.528e-38	718549	0.999854
54	2	25116977	rs7586879:C:T	T	C	0.3543	0.0227	0.0018	1.542e-38	718562	0.999835
55	2	25112885	rs1865687:G:A	A	G	0.3541	0.0227	0.0018	2.418e-38	718557	1
56	2	25115432	rs7608185:G:C	C	G	0.3542	0.0227	0.0018	2.709e-38	718565	0.999869
57	2	25122852	rs4077679:T:C	T	C	0.6458	-0.0227	0.0018	3.072e-38	718564	0.999436
58	2	25121168	rs11688665:G:T	T	G	0.3544	0.0227	0.0018	3.092e-38	718564	0.998876
59	2	25124388	rs6545808:C:A	A	C	0.3542	0.0226	0.0018	3.477e-38	718564	1
60	2	25120196	rs11683212:T:C	T	C	0.6458	-0.0226	0.0018	3.781e-38	718564	0.999772
61	2	25121853	rs12713419:G:A	A	G	0.344	0.0226	0.0018	4.713e-37	718564	0.998772
62	2	25106265	rs12986610:C:T	T	C	0.324	0.0225	0.0018	5.553e-36	718487	0.995766
63	2	25086431	rs10171663:T:C	T	C	0.6686	-0.0223	0.0018	5.837e-36	718487	0.997614
64	2	25102709	rs13412941:C:T	T	C	0.3207	0.0225	0.0018	1.115e-35	718491	0.995084
65	2	25108245	rs1865688:C:G	C	G	0.6793	-0.0225	0.0018	1.125e-35	718489	0.996156
66	2	25108650	rs10195271:C:A	A	C	0.3208	0.0224	0.0018	1.397e-35	718491	0.996255
67	2	25107208	rs11675013:G:A	A	G	0.3209	0.0224	0.0018	1.876e-35	718490	0.996149
68	2	25103025	rs13387053:G:A	A	G	0.3207	0.0224	0.0018	1.918e-35	718491	0.995211
69	2	25110084	rs9631062:C:T	T	C	0.3197	0.0224	0.0018	2.012e-35	718489	0.996793
70	2	25122246	rs13012304:C:T	T	C	0.3225	0.0224	0.0018	2.15e-35	718534	0.998517
71	2	25109804	rs9631061:C:T	T	C	0.3196	0.0223	0.0018	3.41e-35	718489	0.995816
72	2	25126616	rs13404163:A:G	A	G	0.6753	-0.0222	0.0018	3.947e-35	718526	0.999627
73	2	25127835	rs17046737:C:T	T	C	0.3246	0.0222	0.0018	4.718e-35	718528	0.999798
74	2	25133885	rs11688754:C:T	T	C	0.3247	0.0223	0.0018	5.476e-35	718078	0.997128
75	2	25128550	rs13398155:C:T	T	C	0.3244	0.0222	0.0018	5.74e-35	718527	0.999781
76	2	25089166	rs7597157:C:T	T	C	0.3225	0.0222	0.0018	7.48e-35	718474	0.996382
77	2	25131736	rs13382979:G:A	A	G	0.3245	0.0222	0.0018	8.001e-35	718667	0.999534
78	2	25092104	rs11685125:A:G	A	G	0.6774	-0.0221	0.0018	8.483e-35	718488	0.995774
79	2	25122798	rs4077677:G:C	C	G	0.3229	0.0221	0.0018	9.105e-35	718534	0.999139
80	2	25090236	rs10184813:T:C	T	C	0.6772	-0.0221	0.0018	9.623e-35	718488	0.996051
81	2	25086858	rs1968482:T:C	T	C	0.6774	-0.0221	0.0018	1.137e-34	718488	0.996918
82	2	25130092	rs7565468:C:T	T	C	0.3247	0.0222	0.0018	1.185e-34	717644	0.999634
83	2	25092649	rs2384056:G:A	A	G	0.3226	0.022	0.0018	1.897e-34	718488	0.995765
84	2	25117672	rs10207698:C:T	T	C	0.3382	0.0225	0.0019	5.006e-33	557525	0.999831
85	2	25082588	rs916484:A:C	A	C	0.6816	-0.0213	0.0018	1.054e-31	718545	0.995501
86	2	25078859	rs11684619:G:A	A	G	0.3182	0.0212	0.0018	1.883e-31	718544	0.994848
87	2	25082629	rs916486:C:A	A	C	0.3183	0.0212	0.0018	1.993e-31	718545	0.995556
88	2	25070645	rs1344840:G:A	A	G	0.2513	-0.0215	0.0019	5.693e-31	806753	0.98189
89	2	25078415	rs10187348:G:C	C	G	0.3202	0.0208	0.0018	2.415e-30	718542	0.994078
90	2	25138987	rs7593130:T:C	T	C	0.7504	-0.0217	0.002	1.812e-28	716842	0.992023
91	2	25074874	rs6545758:T:C	T	C	0.6918	-0.02	0.0018	1.796e-27	718075	0.987419
92	2	25077991	rs6760328:T:C	T	C	0.7055	-0.0197	0.0018	1.273e-26	718631	0.99313
93	2	25126046	rs6712986:T:C	T	C	0.871	-0.0272	0.0026	2.128e-26	718637	0.998379
94	2	25129385	rs6545812:G:A	A	G	0.1081	0.0293	0.0028	5.036e-26	718533	0.998407
95	2	25107704	rs17738465:T:C	T	C	0.9023	-0.0302	0.0029	7.544e-25	718681	0.995168
96	2	25104931	rs17800401:G:C	C	G	0.098	0.03	0.0029	1.494e-24	718606	0.994812
97	2	25044957	rs17799872:G:A	A	G	0.0875	0.0292	0.003	4.343e-23	806566	0.998334
98	2	25068793	rs13390269:G:A	A	G	0.0911	0.0288	0.003	3.389e-21	706550	0.992816
99	2	25070351	rs17046666:G:C	C	G	0.0958	0.0276	0.003	1.229e-20	717664	0.9893
100	2	25048847	rs2289090:A:G	A	G	0.3228	-0.013	0.0018	1.791e-12	663845	0.999381
101	2	25046090	rs1127568:T:C	T	C	0.3252	-0.012	0.0018	2.633e-11	718681	0.994462
102	2	25054261	rs753529:G:A	A	G	0.5765	0.0102	0.0017	2.765e-09	718044	0.994842
103	2	25046355	rs4665273:T:C	T	C	0.3976	-0.0102	0.0017	3.429e-09	718645	1
104	2	25044763	rs3198667:A:G	A	G	0.398	-0.0104	0.0018	4.3e-09	663764	0.995447
105	2	25044754	rs3198665:A:G	A	G	0.3991	-0.0104	0.0018	4.466e-09	663764	0.995452
106	2	25074086	rs11678026:G:T	T	G	0.1311	0.0118	0.0025	3.208e-06	704796	1
107	2	25049159	rs934611:A:G	A	G	0.0956	0.011	0.0029	0.0001368	718494	0.990741
108	2	25126467	rs11683266:A:T	A	T	0.9463	0.0146	0.0039	0.0001851	692387	1
109	2	25042625	rs1044040:C:G	C	G	0.1048	0.0102	0.0028	0.0002164	718360	0.994595
110	2	25122828	rs6732140:G:A	A	G	0.0323	0.0128	0.0047	0.006003	694014	0.99638
111	2	25123504	rs1077642:T:C	T	C	0.9792	-0.0151	0.0057	0.007712	761484	0.992219
112	2	25119413	rs11884570:C:T	T	C	0.0214	0.0133	0.0058	0.02265	695939	0.989375
113	2	25064193	rs2241759:G:A	A	G	0.4862	0.0037	0.0017	0.03026	718655	1
114	2	25121065	rs17046717:C:A	A	C	0.0208	0.0121	0.0059	0.04075	695828	0.995739
115	2	25098745	rs11895986:A:G	A	G	0.9785	-0.0118	0.0058	0.04396	693876	0.989282
116	2	25097580	rs13394814:C:A	A	C	0.0215	0.0115	0.0058	0.04794	693876	0.989258
117	2	25102775	rs11885385:G:A	A	G	0.0212	0.0112	0.0059	0.05784	693876	0.991088
118	2	25101818	rs13409486:C:T	T	C	0.0212	0.011	0.0059	0.06194	693876	0.990684
119	2	25102657	rs6545782:G:A	A	G	0.0145	0.013	0.0071	0.06563	656290	0.961093
120	2	25097211	rs11888690:C:T	T	C	0.0212	0.01	0.0059	0.08782	693876	0.989525
121	2	25057263	rs2278485:G:A	A	G	0.5069	0.0023	0.0017	0.1672	718297	0.983749
122	2	25057094	rs2278484:G:A	A	G	0.0198	0.0058	0.0064	0.3647	666518	1
123	2	25050336	rs2289091:G:A	A	G	0.0246	-0.0023	0.0054	0.676	705928	0.99351

## Sheet: chr2_BMI_ADCY3_RegulomeDB
chr2_BMI_ADCY3_RegulomeDB
	CHR	POS	SNP	Tested_Allele	Other_Allele	Freq_Tested_Allele	BETA	SE	P	N	INFO	rsID	hg38	ranking	QTL	minusLog10pValue	ranking_num
1	2	25141538	rs11676272:A:G	A	G	0.5095	-0.0328	0.0016	5.015e-88	752212	1	rs11676272	24918669	1b	TRUE	87.2997	15
2	2	25138987	rs7593130:T:C	T	C	0.7504	-0.0217	0.002	1.812e-28	716842	0.992023	rs7593130	24916118	1b	TRUE	27.7418	15
3	2	25138040	rs6737082:A:C	A	C	0.5074	-0.0313	0.0017	1.723e-76	717571	0.993476	rs6737082	24915171	1f	TRUE	75.7637	11
4	2	25136866	rs10203386:T:A	A	T	0.4506	0.0318	0.0017	1.432e-78	718474	0.99609	rs10203386	24913997	1f	TRUE	77.8441	11
5	2	25135620	rs2384061:G:A	A	G	0.4291	0.0307	0.0017	3.398e-72	717703	0.995807	rs2384061	24912751	1f	TRUE	71.4688	11
6	2	25133885	rs11688754:C:T	T	C	0.3247	0.0223	0.0018	5.476e-35	718078	0.997128	rs11688754	24911016	1f	TRUE	34.2615	11
7	2	25132192	rs6722587:C:A	A	C	0.4531	0.0313	0.0017	3.648e-77	718494	0.999646	rs6722587	24909323	1f	TRUE	76.4379	11
8	2	25131986	rs11900505:A:C	A	C	0.5464	-0.0314	0.0017	1.836e-77	718436	0.9998	rs11900505	24909117	1f	TRUE	76.7361	11
9	2	25131736	rs13382979:G:A	A	G	0.3245	0.0222	0.0018	8.001e-35	718667	0.999534	rs13382979	24908867	1f	TRUE	34.0969	11
10	2	25131316	rs6545814:A:G	A	G	0.5449	-0.0313	0.0017	2.205e-77	717927	1	rs6545814	24908447	1f	TRUE	76.6566	11
11	2	25130907	rs6733224:T:C	T	C	0.5431	-0.0313	0.0017	1.511e-76	717801	0.999799	rs6733224	24908038	1f	TRUE	75.8207	11
12	2	25130542	rs10198275:A:C	A	C	0.5449	-0.0314	0.0017	1.496e-77	717928	0.999767	rs10198275	24907673	1f	TRUE	76.8251	11
13	2	25130462	rs10200566:T:G	T	G	0.5447	-0.0314	0.0017	5.954e-77	717820	0.99705	rs10200566	24907593	1f	TRUE	76.2252	11
14	2	25130092	rs7565468:C:T	T	C	0.3247	0.0222	0.0018	1.185e-34	717644	0.999634	rs7565468	24907223	1f	TRUE	33.9263	11
15	2	25129385	rs6545812:G:A	A	G	0.1081	0.0293	0.0028	5.036e-26	718533	0.998407	rs6545812	24906516	1f	TRUE	25.2979	11
16	2	25128730	rs6724772:T:C	T	C	0.5465	-0.0314	0.0017	1.995e-77	718499	0.999155	rs6724772	24905861	1f	TRUE	76.7001	11
17	2	25128719	rs6721750:A:G	A	G	0.5464	-0.0316	0.0017	2.436e-78	717214	0.99914	rs6721750	24905850	1f	TRUE	77.6133	11
18	2	25128550	rs13398155:C:T	T	C	0.3244	0.0222	0.0018	5.74e-35	718527	0.999781	rs13398155	24905681	1f	TRUE	34.2411	11
19	2	25128351	rs6706316:C:G	C	G	0.5464	-0.0315	0.0017	2.832e-78	718499	0.999788	rs6706316	24905482	1f	TRUE	77.5479	11
20	2	25127835	rs17046737:C:T	T	C	0.3246	0.0222	0.0018	4.718e-35	718528	0.999798	rs17046737	24904966	1f	TRUE	34.3262	11
21	2	25126715	rs6545809:C:T	T	C	0.4539	0.0314	0.0017	9.444e-78	718499	0.999387	rs6545809	24903846	1f	TRUE	77.0248	11
22	2	25126616	rs13404163:A:G	A	G	0.6753	-0.0222	0.0018	3.947e-35	718526	0.999627	rs13404163	24903747	1b	TRUE	34.4037	15
23	2	25126467	rs11683266:A:T	A	T	0.9463	0.0146	0.0039	0.0001851	692387	1	rs11683266	24903598	1f	TRUE	3.73259	11
24	2	25126328	rs6726199:G:C	C	G	0.454	0.0313	0.0017	2.585e-77	718499	0.999275	rs6726199	24903459	1f	TRUE	76.5875	11
25	2	25126230	rs6712981:A:G	A	G	0.5463	-0.0315	0.0017	2.623e-78	718499	0.999498	rs6712981	24903361	1f	TRUE	77.5812	11
26	2	25126046	rs6712986:T:C	T	C	0.871	-0.0272	0.0026	2.128e-26	718637	0.998379	rs6712986	24903177	1f	TRUE	25.672	11
27	2	25124388	rs6545808:C:A	A	C	0.3542	0.0226	0.0018	3.477e-38	718564	1	rs6545808	24901519	6	TRUE	37.4588	3
28	2	25124358	rs6545807:C:T	T	C	0.3542	0.0228	0.0018	1.026e-38	718564	0.999724	rs6545807	24901489	7	TRUE	37.9889	2
29	2	25123504	rs1077642:T:C	T	C	0.9792	-0.0151	0.0057	0.007712	761484	0.992219	rs1077642	24900635	1f	TRUE	2.11283	11
30	2	25123463	rs3903070:C:G	C	G	0.5478	-0.0314	0.0017	7.226e-78	718560	0.99903	rs3903070	24900594	1f	TRUE	77.1411	11
31	2	25122942	rs4077680:A:G	A	G	0.6458	-0.0228	0.0018	1.205e-38	718564	0.999485	rs4077680	24900073	1f	TRUE	37.919	11
32	2	25122852	rs4077679:T:C	T	C	0.6458	-0.0227	0.0018	3.072e-38	718564	0.999436	rs4077679	24899983	1f	TRUE	37.5126	11
33	2	25122840	rs4077678:C:G	C	G	0.5473	-0.0313	0.0017	2.563e-77	718561	0.998955	rs4077678	24899971	1f	TRUE	76.5913	11
34	2	25122828	rs6732140:G:A	A	G	0.0323	0.0128	0.0047	0.006003	694014	0.99638	rs6732140	24899959	5	FALSE	2.22163	4
35	2	25122798	rs4077677:G:C	C	G	0.3229	0.0221	0.0018	9.105e-35	718534	0.999139	rs4077677	24899929	1f	TRUE	34.0407	11
36	2	25122246	rs13012304:C:T	T	C	0.3225	0.0224	0.0018	2.15e-35	718534	0.998517	rs13012304	24899377	1f	TRUE	34.6676	11
37	2	25121853	rs12713419:G:A	A	G	0.344	0.0226	0.0018	4.713e-37	718564	0.998772	rs12713419	24898984	1d	TRUE	36.3267	13
38	2	25121168	rs11688665:G:T	T	G	0.3544	0.0227	0.0018	3.092e-38	718564	0.998876	rs11688665	24898299	1f	TRUE	37.5098	11
39	2	25121125	rs6756609:C:A	A	C	0.4518	0.0313	0.0017	3.028e-77	718561	0.998714	rs6756609	24898256	1f	TRUE	76.5188	11
40	2	25121065	rs17046717:C:A	A	C	0.0208	0.0121	0.0059	0.04075	695828	0.995739	rs17046717	24898196	1f	TRUE	1.38987	11
41	2	25120851	rs6713978:T:C	T	C	0.5481	-0.0313	0.0017	3.589e-77	718561	0.999014	rs6713978	24897982	1f	TRUE	76.445	11
42	2	25120713	rs6723803:G:C	C	G	0.4514	0.0311	0.0017	2.957e-76	718561	0.998063	rs6723803	24897844	1f	TRUE	75.5291	11
43	2	25120196	rs11683212:T:C	T	C	0.6458	-0.0226	0.0018	3.781e-38	718564	0.999772	rs11683212	24897327	1f	TRUE	37.4224	11
44	2	25120086	rs6752483:C:T	T	C	0.4515	0.0313	0.0017	4.719e-77	718638	0.998772	rs6752483	24897217	1f	TRUE	76.3262	11
45	2	25119413	rs11884570:C:T	T	C	0.0214	0.0133	0.0058	0.02265	695939	0.989375	rs11884570	24896544	1f	TRUE	1.64493	11
46	2	25118885	rs6545800:C:T	T	C	0.4515	0.0313	0.0017	3.547e-77	718508	0.999092	rs6545800	24896016	7	TRUE	76.4501	2
47	2	25117672	rs10207698:C:T	T	C	0.3382	0.0225	0.0019	5.006e-33	557525	0.999831	rs10207698	24894803	1f	TRUE	32.3005	11
48	2	25116977	rs7586879:C:T	T	C	0.3543	0.0227	0.0018	1.542e-38	718562	0.999835	rs7586879	24894108	1f	TRUE	37.8119	11
49	2	25116456	rs6736711:C:T	T	C	0.3543	0.0227	0.0018	1.528e-38	718549	0.999854	rs6736711	24893587	1d	TRUE	37.8159	13
50	2	25115432	rs7608185:G:C	C	G	0.3542	0.0227	0.0018	2.709e-38	718565	0.999869	rs7608185	24892563	1f	TRUE	37.5672	11
51	2	25112885	rs1865687:G:A	A	G	0.3541	0.0227	0.0018	2.418e-38	718557	1	rs1865687	24890016	7	TRUE	37.6165	2
52	2	25110962	rs6749170:A:G	A	G	0.5448	-0.0309	0.0017	5.008e-75	718598	0.994089	rs6749170	24888093	1f	TRUE	74.3003	11
53	2	25110084	rs9631062:C:T	T	C	0.3197	0.0224	0.0018	2.012e-35	718489	0.996793	rs9631062	24887215	1f	TRUE	34.6964	11
54	2	25109804	rs9631061:C:T	T	C	0.3196	0.0223	0.0018	3.41e-35	718489	0.995816	rs9631061	24886935	1f	TRUE	34.4672	11
55	2	25109302	rs6545790:A:G	A	G	0.5507	-0.0315	0.0017	5.013e-78	718601	0.996575	rs6545790	24886433	1f	TRUE	77.2999	11
56	2	25108650	rs10195271:C:A	A	C	0.3208	0.0224	0.0018	1.397e-35	718491	0.996255	rs10195271	24885781	1f	TRUE	34.8548	11
57	2	25108245	rs1865688:C:G	C	G	0.6793	-0.0225	0.0018	1.125e-35	718489	0.996156	rs1865688	24885376	1d	TRUE	34.9488	13
58	2	25108197	rs1865689:T:C	T	C	0.5716	-0.0307	0.0017	1.405e-72	718379	0.996232	rs1865689	24885328	1f	TRUE	71.8523	11
59	2	25107759	rs11686663:C:T	T	C	0.4284	0.0309	0.0017	1.779e-73	718569	0.996208	rs11686663	24884890	1f	TRUE	72.7498	11
60	2	25107704	rs17738465:T:C	T	C	0.9023	-0.0302	0.0029	7.544e-25	718681	0.995168	rs17738465	24884835	4	FALSE	24.1224	5
61	2	25107208	rs11675013:G:A	A	G	0.3209	0.0224	0.0018	1.876e-35	718490	0.996149	rs11675013	24884339	1b	TRUE	34.7268	15
62	2	25106265	rs12986610:C:T	T	C	0.324	0.0225	0.0018	5.553e-36	718487	0.995766	rs12986610	24883396	1f	TRUE	35.2555	11
63	2	25104931	rs17800401:G:C	C	G	0.098	0.03	0.0029	1.494e-24	718606	0.994812	rs17800401	24882062	1f	TRUE	23.8256	11
64	2	25103967	rs7591460:A:C	A	C	0.5706	-0.0306	0.0017	5.417e-72	718571	0.995707	rs7591460	24881098	1f	TRUE	71.2662	11
65	2	25103446	rs2033653:T:C	T	C	0.5498	-0.031	0.0017	1.765e-75	718597	0.99578	rs2033653	24880577	1f	TRUE	74.7533	11
66	2	25103108	rs2033654:C:A	A	C	0.4501	0.031	0.0017	7.988e-76	718581	0.995753	rs2033654	24880239	1b	TRUE	75.0976	15
67	2	25103025	rs13387053:G:A	A	G	0.3207	0.0224	0.0018	1.918e-35	718491	0.995211	rs13387053	24880156	1f	TRUE	34.7172	11
68	2	25102775	rs11885385:G:A	A	G	0.0212	0.0112	0.0059	0.05784	693876	0.991088	rs11885385	24879906	1b	TRUE	1.23777	15
69	2	25102709	rs13412941:C:T	T	C	0.3207	0.0225	0.0018	1.115e-35	718491	0.995084	rs13412941	24879840	1f	TRUE	34.9527	11
70	2	25102657	rs6545782:G:A	A	G	0.0145	0.013	0.0071	0.06563	656290	0.961093	rs6545782	24879788	1f	TRUE	1.1829	11
71	2	25101818	rs13409486:C:T	T	C	0.0212	0.011	0.0059	0.06194	693876	0.990684	rs13409486	24878949	1f	TRUE	1.20803	11
72	2	25101092	rs2033655:G:A	A	G	0.4301	0.0307	0.0017	1.054e-72	715480	0.995348	rs2033655	24878223	1f	TRUE	71.9772	11
73	2	25100902	rs2033656:C:G	C	G	0.5486	-0.0309	0.0017	2.708e-75	718600	0.995328	rs2033656	24878033	1f	TRUE	74.5674	11
74	2	25100738	rs10865315:C:A	A	C	0.4306	0.0303	0.0017	1.116e-70	718571	0.995355	rs10865315	24877869	1b	TRUE	69.9523	15
75	2	25100338	rs2384059:C:T	T	C	0.4513	0.0309	0.0017	4.312e-75	718600	0.99529	rs2384059	24877469	1f	TRUE	74.3653	11
76	2	25100328	rs2384058:A:G	A	G	0.5482	-0.0311	0.0017	6.472e-76	718600	0.995338	rs2384058	24877459	1f	TRUE	75.189	11
77	2	25099357	rs6545776:A:C	A	C	0.5489	-0.0315	0.0017	1.023e-77	718597	0.995359	rs6545776	24876488	6	TRUE	76.9901	3
78	2	25098745	rs11895986:A:G	A	G	0.9785	-0.0118	0.0058	0.04396	693876	0.989282	rs11895986	24875876	6	TRUE	1.35694	3
79	2	25097939	rs13410999:T:C	T	C	0.5484	-0.0309	0.0017	2.163e-75	718596	0.996721	rs13410999	24875070	1f	TRUE	74.6649	11
80	2	25097644	rs13407913:A:G	A	G	0.5484	-0.031	0.0017	6.957e-76	718575	0.996732	rs13407913	24874775	1f	TRUE	75.1576	11
81	2	25097580	rs13394814:C:A	A	C	0.0215	0.0115	0.0058	0.04794	693876	0.989258	rs13394814	24874711	1f	TRUE	1.3193	11
82	2	25097211	rs11888690:C:T	T	C	0.0212	0.01	0.0059	0.08782	693876	0.989525	rs11888690	24874342	1f	TRUE	1.05641	11
83	2	25097072	rs7580081:G:C	C	G	0.4521	0.0309	0.0017	3.511e-75	718596	0.996678	rs7580081	24874203	1d	TRUE	74.4546	13
84	2	25096952	rs7567997:T:C	T	C	0.5483	-0.031	0.0017	1.595e-75	718536	0.996708	rs7567997	24874083	1f	TRUE	74.7972	11
85	2	25096692	rs11892869:A:T	A	T	0.5483	-0.0311	0.0017	4.341e-76	718596	0.996752	rs11892869	24873823	1f	TRUE	75.3624	11
86	2	25092649	rs2384056:G:A	A	G	0.3226	0.022	0.0018	1.897e-34	718488	0.995765	rs2384056	24869780	1f	TRUE	33.7219	11
87	2	25092104	rs11685125:A:G	A	G	0.6774	-0.0221	0.0018	8.483e-35	718488	0.995774	rs11685125	24869235	7	TRUE	34.0715	2
88	2	25090236	rs10184813:T:C	T	C	0.6772	-0.0221	0.0018	9.623e-35	718488	0.996051	rs10184813	24867367	1f	TRUE	34.0167	11
89	2	25089166	rs7597157:C:T	T	C	0.3225	0.0222	0.0018	7.48e-35	718474	0.996382	rs7597157	24866297	1f	TRUE	34.1261	11
90	2	25086858	rs1968482:T:C	T	C	0.6774	-0.0221	0.0018	1.137e-34	718488	0.996918	rs1968482	24863989	1d	TRUE	33.9442	13
91	2	25086827	rs1529897:T:G	T	G	0.5704	-0.0307	0.0017	1.059e-72	718565	1	rs1529897	24863958	1f	TRUE	71.9751	11
92	2	25086431	rs10171663:T:C	T	C	0.6686	-0.0223	0.0018	5.837e-36	718487	0.997614	rs10171663	24863562	1f	TRUE	35.2338	11
93	2	25083310	rs7576788:T:C	T	C	0.5515	-0.0282	0.0017	1.597e-61	718004	1	rs7576788	24860441	1f	TRUE	60.7967	11
94	2	25082926	rs11687089:T:C	T	C	0.5759	-0.0298	0.0017	1.357e-68	718643	0.996012	rs11687089	24860057	1f	TRUE	67.8674	11
95	2	25082629	rs916486:C:A	A	C	0.3183	0.0212	0.0018	1.993e-31	718545	0.995556	rs916486	24859760	1f	TRUE	30.7005	11
96	2	25082588	rs916484:A:C	A	C	0.6816	-0.0213	0.0018	1.054e-31	718545	0.995501	rs916484	24859719	1f	TRUE	30.9772	11
97	2	25082414	rs1541984:G:A	A	G	0.4297	0.0301	0.0017	7.988e-70	718579	0.997973	rs1541984	24859545	1f	TRUE	69.0976	11
98	2	25082273	rs916485:T:C	T	C	0.549	-0.0306	0.0017	4.297e-73	718633	0.995871	rs916485	24859404	1a	TRUE	72.3668	16
99	2	25079770	rs11675457:C:T	T	C	0.43	0.0301	0.0017	4.126e-70	718575	0.997342	rs11675457	24856901	1f	TRUE	69.3845	11
100	2	25078859	rs11684619:G:A	A	G	0.3182	0.0212	0.0018	1.883e-31	718544	0.994848	rs11684619	24855990	1f	TRUE	30.7251	11
101	2	25078415	rs10187348:G:C	C	G	0.3202	0.0208	0.0018	2.415e-30	718542	0.994078	rs10187348	24855546	1f	TRUE	29.6171	11
102	2	25077991	rs6760328:T:C	T	C	0.7055	-0.0197	0.0018	1.273e-26	718631	0.99313	rs6760328	24855122	1f	TRUE	25.8952	11
103	2	25076126	rs13387729:A:G	A	G	0.571	-0.0286	0.0017	1.745e-63	718505	0.993424	rs13387729	24853257	1f	TRUE	62.7582	11
104	2	25075675	rs7597332:A:G	A	G	0.5715	-0.0288	0.0017	1.332e-62	717182	0.992243	rs7597332	24852806	1f	TRUE	61.8755	11
105	2	25075281	rs7608976:G:A	A	G	0.4293	0.0287	0.0017	1.285e-63	718096	0.991144	rs7608976	24852412	1f	TRUE	62.8911	11
106	2	25074874	rs6545758:T:C	T	C	0.6918	-0.02	0.0018	1.796e-27	718075	0.987419	rs6545758	24852005	1f	TRUE	26.7457	11
107	2	25074086	rs11678026:G:T	T	G	0.1311	0.0118	0.0025	3.208e-06	704796	1	rs11678026	24851217	1b	TRUE	5.49377	15
108	2	25070645	rs1344840:G:A	A	G	0.2513	-0.0215	0.0019	5.693e-31	806753	0.98189	rs1344840	24847776	1f	TRUE	30.2447	11
109	2	25070351	rs17046666:G:C	C	G	0.0958	0.0276	0.003	1.229e-20	717664	0.9893	rs17046666	24847482	1f	TRUE	19.9104	11
110	2	25068793	rs13390269:G:A	A	G	0.0911	0.0288	0.003	3.389e-21	706550	0.992816	rs13390269	24845924	1f	TRUE	20.4699	11
111	2	25064193	rs2241759:G:A	A	G	0.4862	0.0037	0.0017	0.03026	718655	1	rs2241759	24841324	1f	TRUE	1.51913	11
112	2	25057263	rs2278485:G:A	A	G	0.5069	0.0023	0.0017	0.1672	718297	0.983749	rs2278485	24834394	1f	TRUE	0.776764	11
113	2	25057094	rs2278484:G:A	A	G	0.0198	0.0058	0.0064	0.3647	666518	1	rs2278484	24834225	1f	TRUE	0.438064	11
114	2	25054261	rs753529:G:A	A	G	0.5765	0.0102	0.0017	2.765e-09	718044	0.994842	rs753529	24831392	1f	TRUE	8.5583	11
115	2	25050336	rs2289091:G:A	A	G	0.0246	-0.0023	0.0054	0.676	705928	0.99351	rs2289091	24827467	1b	TRUE	0.170053	15
116	2	25049159	rs934611:A:G	A	G	0.0956	0.011	0.0029	0.0001368	718494	0.990741	rs934611	24826290	1f	TRUE	3.86391	11
117	2	25048847	rs2289090:A:G	A	G	0.3228	-0.013	0.0018	1.791e-12	663845	0.999381	rs2289090	24825978	1f	TRUE	11.7469	11
118	2	25046355	rs4665273:T:C	T	C	0.3976	-0.0102	0.0017	3.429e-09	718645	1	rs4665273	24823486	1f	TRUE	8.46483	11
119	2	25046090	rs1127568:T:C	T	C	0.3252	-0.012	0.0018	2.633e-11	718681	0.994462	rs1127568	24823221	1f	TRUE	10.5795	11
120	2	25044957	rs17799872:G:A	A	G	0.0875	0.0292	0.003	4.343e-23	806566	0.998334	rs17799872	24822088	1f	TRUE	22.3622	11
121	2	25044763	rs3198667:A:G	A	G	0.398	-0.0104	0.0018	4.3e-09	663764	0.995447	rs3198667	24821894	1f	TRUE	8.36653	11
122	2	25044754	rs3198665:A:G	A	G	0.3991	-0.0104	0.0018	4.466e-09	663764	0.995452	rs3198665	24821885	1f	TRUE	8.35008	11
123	2	25042625	rs1044040:C:G	C	G	0.1048	0.0102	0.0028	0.0002164	718360	0.994595	rs1044040	24819756	1b	TRUE	3.66474	15
