# Supplementary material for: The exonic SNP rs11676272-C risk allele mediates diet-induced obesity and reduces enhancer activation
Source: EMBO Rep. 2026 Apr 6;27(9):2462–90. doi: 10.1038/s44319-026-00758-9 (PMC13172560; doi:10.1038/s44319-026-00758-9)
Supplement: Supplementary file 5 — Dataset EV2 [file 44319_2026_758_MOESM5_ESM.xlsx]

## Sheet: LD_FineMappingResults
LD and Fine-mapping Analysis Results for ADCY3 Region
rsID	Position (hg38)	P-value	-log10P-value	Beta	SE	r² with rs11676272	PIP
rs11676272	24918669	5.015e-88	87.2997	-0.0328	0.0016	1	1
rs6737082	24915171	1.723e-76	75.7637	-0.0313	0.0017	0.854	2.41064e-18	High LD SNPs (20)
rs10203386	24913997	1.432e-78	77.8441	0.0318	0.0017	0.817	5.65651e-16
rs6721750	24905850	2.436e-78	77.6133	-0.0316	0.0017	0.814	6.30775e-17
rs6712981	24903361	2.623e-78	77.5812	-0.0315	0.0017	0.814	2.11734e-17
rs6706316	24905482	2.832e-78	77.5479	-0.0315	0.0017	0.814	2.11734e-17
rs6545809	24903846	9.444e-78	77.0248	0.0314	0.0017	0.814	7.13199e-18
rs11900505	24909117	1.836e-77	76.7361	-0.0314	0.0017	0.814	7.13199e-18
rs6724772	24905861	1.995e-77	76.7001	-0.0314	0.0017	0.814	7.13199e-18
rs6545814	24908447	2.205e-77	76.6566	-0.0313	0.0017	0.814	2.41064e-18
rs6726199	24903459	2.585e-77	76.5875	0.0313	0.0017	0.814	2.41064e-18
rs6722587	24909323	3.648e-77	76.4379	0.0313	0.0017	0.814	2.41064e-18
rs10198275	24907673	1.496e-77	76.8251	-0.0314	0.0017	0.81	7.13199e-18
rs10200566	24907593	5.954e-77	76.2252	-0.0314	0.0017	0.81	7.13199e-18
rs6733224	24908038	1.511e-76	75.8207	-0.0313	0.0017	0.81	2.41064e-18
rs3903070	24900594	7.226e-78	77.1411	-0.0314	0.0017	0.807	7.13199e-18
rs4077678	24899971	2.563e-77	76.5913	-0.0313	0.0017	0.807	2.41064e-18
rs6756609	24898256	3.028e-77	76.5188	0.0313	0.0017	0.803	2.41064e-18
rs6545800	24896016	3.547e-77	76.4501	0.0313	0.0017	0.803	2.41064e-18
rs6713978	24897982	3.589e-77	76.445	-0.0313	0.0017	0.803	2.41064e-18
rs6723803	24897844	2.957e-76	75.5291	0.0311	0.0017	0.803	2.78282e-19
rs6752483	24897217	4.719e-77	76.3262	0.0313	0.0017	0.796	2.41064e-18	Moderate LD SNPs (39)
rs2033654	24880239	7.988e-76	75.0976	0.031	0.0017	0.771	9.5042e-20
rs2033653	24880577	1.765e-75	74.7533	-0.031	0.0017	0.771	9.5042e-20
rs2384058	24877459	6.472e-76	75.189	-0.0311	0.0017	0.77	2.78282e-19
rs2384059	24877469	4.312e-75	74.3653	0.0309	0.0017	0.77	3.25723e-20
rs2033656	24878033	2.708e-75	74.5674	-0.0309	0.0017	0.767	3.25723e-20
rs6749170	24888093	5.008e-75	74.3003	-0.0309	0.0017	0.763	3.25723e-20
rs6545776	24876488	1.023e-77	76.9901	-0.0315	0.0017	0.76	2.11734e-17
rs11892869	24873823	4.341e-76	75.3624	-0.0311	0.0017	0.757	2.78282e-19
rs13407913	24874775	6.957e-76	75.1576	-0.031	0.0017	0.757	9.5042e-20
rs7567997	24874083	1.595e-75	74.7972	-0.031	0.0017	0.757	9.5042e-20
rs13410999	24875070	2.163e-75	74.6649	-0.0309	0.0017	0.757	3.25723e-20
rs7580081	24874203	3.511e-75	74.4546	0.0309	0.0017	0.756	3.25723e-20
rs6545790	24886433	5.013e-78	77.2999	-0.0315	0.0017	0.754	2.11734e-17
rs916485	24859404	4.297e-73	72.3668	-0.0306	0.0017	0.74	1.33864e-21
rs2384061	24912751	3.398e-72	71.4688	0.0307	0.0017	0.698	3.86564e-21
rs13387729	24853257	1.745e-63	62.7582	-0.0286	0.0017	0.677	1.70228e-30
rs7597332	24852806	1.332e-62	61.8755	-0.0288	0.0017	0.673	1.24036e-29
rs7608976	24852412	1.285e-63	62.8911	0.0287	0.0017	0.67	4.58709e-30
rs7591460	24881098	5.417e-72	71.2662	-0.0306	0.0017	0.664	1.33864e-21
rs2033655	24878223	1.054e-72	71.9772	0.0307	0.0017	0.663	3.86564e-21
rs10865315	24877869	1.116e-70	69.9523	0.0303	0.0017	0.663	5.67545e-23
rs11686663	24884890	1.779e-73	72.7498	0.0309	0.0017	0.661	3.25723e-20
rs1865689	24885328	1.405e-72	71.8523	-0.0307	0.0017	0.661	3.86564e-21
rs11675457	24856901	4.126e-70	69.3845	0.0301	0.0017	0.638	7.0211e-24
rs1541984	24859545	7.988e-70	69.0976	0.0301	0.0017	0.638	7.0211e-24
rs11687089	24860057	1.357e-68	67.8674	-0.0298	0.0017	0.627	3.13533e-25
rs6545807	24901489	1.026e-38	37.9889	0.0228	0.0018	0.573	4.34618e-57
rs4077680	24900073	1.205e-38	37.919	-0.0228	0.0018	0.573	4.34618e-57
rs4077679	24899983	3.072e-38	37.5126	-0.0227	0.0018	0.573	2.15371e-57
rs6545808	24901519	3.477e-38	37.4588	0.0226	0.0018	0.573	1.07055e-57
rs6736711	24893587	1.528e-38	37.8159	0.0227	0.0018	0.57	2.15371e-57
rs7586879	24894108	1.542e-38	37.8119	0.0227	0.0018	0.57	2.15371e-57
rs7608185	24892563	2.709e-38	37.5672	0.0227	0.0018	0.57	2.15371e-57
rs11683212	24897327	3.781e-38	37.4224	-0.0226	0.0018	0.57	1.07055e-57
rs1865687	24890016	2.418e-38	37.6165	0.0227	0.0018	0.567	2.15371e-57
rs11688665	24898299	3.092e-38	37.5098	0.0227	0.0018	0.567	2.15371e-57
rs10207698	24894803	5.006e-33	32.3005	0.0225	0.0019	0.566	1.87644e-61
rs12713419	24898984	4.713e-37	36.3267	0.0226	0.0018	0.549	1.07055e-57
rs7576788	24860441	1.597e-61	60.7967	-0.0282	0.0017	0.479	3.34219e-32	Lower LD SNPs (30)
rs13404163	24903747	3.947e-35	34.4037	-0.0222	0.0018	0.475	6.74052e-59
rs17046737	24904966	4.718e-35	34.3262	0.0222	0.0018	0.475	6.74052e-59
rs11688754	24911016	5.476e-35	34.2615	0.0223	0.0018	0.475	1.3394e-58
rs13398155	24905681	5.74e-35	34.2411	0.0222	0.0018	0.475	6.74052e-59
rs13012304	24899377	2.15e-35	34.6676	0.0224	0.0018	0.472	2.66975e-58
rs13382979	24908867	8.001e-35	34.0969	0.0222	0.0018	0.472	6.74052e-59
rs7565468	24907223	1.185e-34	33.9263	0.0222	0.0018	0.472	6.74052e-59
rs4077677	24899929	9.105e-35	34.0407	0.0221	0.0018	0.469	3.40264e-59
rs10171663	24863562	5.837e-36	35.2338	-0.0223	0.0018	0.456	1.3394e-58
rs12986610	24883396	5.553e-36	35.2555	0.0225	0.0018	0.454	5.33788e-58
rs13412941	24879840	1.115e-35	34.9527	0.0225	0.0018	0.447	5.33788e-58
rs1865688	24885376	1.125e-35	34.9488	-0.0225	0.0018	0.447	5.33788e-58
rs10195271	24885781	1.397e-35	34.8548	0.0224	0.0018	0.447	2.66975e-58
rs11675013	24884339	1.876e-35	34.7268	0.0224	0.0018	0.447	2.66975e-58
rs13387053	24880156	1.918e-35	34.7172	0.0224	0.0018	0.447	2.66975e-58
rs9631062	24887215	2.012e-35	34.6964	0.0224	0.0018	0.447	2.66975e-58
rs9631061	24886935	3.41e-35	34.4672	0.0223	0.0018	0.447	1.3394e-58
rs10184813	24867367	9.623e-35	34.0167	-0.0221	0.0018	0.442	3.40264e-59
rs7597157	24866297	7.48e-35	34.1261	0.0222	0.0018	0.44	6.74052e-59
rs11685125	24869235	8.483e-35	34.0715	-0.0221	0.0018	0.44	3.40264e-59
rs1968482	24863989	1.137e-34	33.9442	-0.0221	0.0018	0.44	3.40264e-59
rs2384056	24869780	1.897e-34	33.7219	0.022	0.0018	0.44	1.72297e-59
rs916484	24859719	1.054e-31	30.9772	-0.0213	0.0018	0.431	1.60341e-61
rs11684619	24855990	1.883e-31	30.7251	0.0212	0.0018	0.429	8.32202e-62
rs916486	24859760	1.993e-31	30.7005	0.0212	0.0018	0.429	8.32202e-62
rs10187348	24855546	2.415e-30	29.6171	0.0208	0.0018	0.429	6.22832e-63
rs6545758	24852005	1.796e-27	26.7457	-0.02	0.0018	0.414	4.04567e-65
rs7593130	24916118	1.812e-28	27.7418	-0.0217	0.002	0.392	2.55373e-66
rs6760328	24855122	1.273e-26	25.8952	-0.0197	0.0018	0.386	6.4393e-66
rs1344840	24847776	5.693e-31	30.2447	-0.0215	0.0019	0.183	4.23549e-64	Lowest LD SNPs (31)
rs6712986	24903177	2.128e-26	25.672	-0.0272	0.0026	0.156	5.27161e-68
rs6545812	24906516	5.036e-26	25.2979	0.0293	0.0028	0.108	5.83394e-68
rs17738465	24884835	7.544e-25	24.1224	-0.0302	0.0029	0.091	3.56446e-68
rs17800401	24882062	1.494e-24	23.8256	0.03	0.0029	0.091	1.74255e-68
rs17799872	24822088	4.343e-23	22.3622	0.0292	0.003	0.06	3.89133e-71
rs13390269	24845924	3.389e-21	20.4699	0.0288	0.003	0.053	1.07267e-71
rs17046666	24847482	1.229e-20	19.9104	0.0276	0.003	0.056	2.49969e-73
rs2289090	24825978	1.791e-12	11.7469	-0.013	0.0018	0.03	1.33798e-80
rs1127568	24823221	2.633e-11	10.5795	-0.012	0.0018	0.029	2.82532e-82
rs753529	24831392	2.765e-09	8.5583		0.0017	0.011	3.91539e-84
rs4665273	24823486	3.429e-09	8.46483	-0.0102	0.0017	0.027	3.91539e-84
rs3198667	24821894	4.3e-09	8.36653	-0.0104	0.0018	0.027	1.12005e-84
rs3198665	24821885	4.466e-09	8.35008	-0.0104	0.0018	0.027	1.12005e-84
rs11678026	24851217	3.208e-06	5.49377	0.0118	0.0025	0.104	6.03183e-87
rs934611	24826290	0.0001368	3.86391	0.011	0.0029	0.069	1.35374e-88
rs11683266	24903598	0.0001851	3.73259	0.0146	0.0039	0.033	1.50881e-88
rs1044040	24819756	0.0002164	3.66474	0.0102	0.0028	0.071	7.47806e-89
rs6732140	24899959	0.006003	2.22163	0.0128	0.0047	0.05	6.71832e-90
rs1077642	24900635	0.007712	2.11283	-0.0151	0.0057	0.04	6.66768e-90
rs11884570	24896544	0.02265	1.64493	0.0133	0.0058	0.04	2.81658e-90
rs2241759	24841324	0.03026	1.51913	0.0037	0.0017	0.003	6.37671e-91
rs17046717	24898196	0.04075	1.38987	0.0121	0.0059	0.04	1.69352e-90
rs11895986	24875876	0.04396	1.35694	-0.0118	0.0058	0.039	1.61025e-90
rs13394814	24874711	0.04794	1.3193	0.0115	0.0058	0.039	1.45148e-90
rs11885385	24879906	0.05784	1.23777	0.0112	0.0059	0.04	1.25341e-90
rs13409486	24878949	0.06194	1.20803	0.011	0.0059	0.039	1.17603e-90
rs6545782	24879788	0.06563	1.1829	0.013	0.0071	0.012	1.32942e-90
rs11888690	24874342	0.08782	1.05641	0.01	0.0059	0.039	8.70029e-91
rs2278484	24834225	0.3647	0.438064	0.0058	0.0064	0.039	3.38627e-91
rs2289091	24827467	0.676	0.170053	-0.0023	0.0054	0.029	2.0759e-91
High LD SNPs; r2>0.8
Moderate LD SNPs; r2: 0.5-0.8
Lower LD SNPs; r2: 0.2-0.5
Lowest LD SNPs; r2: <0.2
Purple shading indicates SNP loci with P values less than 5×10-8 in the lowest LD (14)

## Sheet: 95% Credible Set
95% Credible Set from Statistical Fine-mapping
rsID	Position	P-value	r² with lead	PIP
rs11676272	24918669	5.015e-88	1	1

## Sheet: Summary
Fine-mapping Analysis Summary
Lead SNP	rs11676272
Lead SNP P-value	5.015 × 10⁻⁸⁸
Lead SNP PIP	1.0000
LD Structure
SNPs with r² > 0.8	21
SNPs with 0.5 < r² ≤ 0.8	39
SNPs with r² < 0.2	32
Fine-mapping Results
95% Credible Set Size	1 SNP
Credible Set Member	rs11676272
Reference Panel	1000 Genomes Phase 3 EUR
Fine-mapping Method	Approximate Bayes Factor (ABF)
Prior Variance (W)	0.04
